# Supplementary material for: In Vitro Screening of Antimicrobial and Anti-Coagulant Activities, ADME Profiling, and Molecular Docking Study of Citrus limon L. and Citrus paradisi L. Cold-Pressed Volatile Oils
Source: Pharmaceuticals (Basel). 2023 Nov 30;16(12):1669. doi: 10.3390/ph16121669 (PMC10748103; doi:10.3390/ph16121669)
Supplement: Supplementary file 1 [file pharmaceuticals-16-01669-s001.zip]

Archive with 1 entries (1 files):
- pharmaceuticals-2704862-supplementary.pdf
